# Supplementary material for: Could Physical Fitness Be Considered as a Protective Social Factor Associated with Bridging the Cognitive Gap Related to School Vulnerability in Adolescents? The Cogni-Action Project
Source: Int J Environ Res Public Health. 2021 Sep 25;18(19):10073. doi: 10.3390/ijerph181910073 (PMC8507640; doi:10.3390/ijerph181910073)
Supplement: Supplementary file 1 [file ijerph-18-10073-s001.zip]

Archive with 1 entries (1 files):
- ijerph-1377220-supplementary.pdf
